# Supplementary material for: Systemic modulation of stress and immune parameters in patients treated for prostate adenocarcinoma by intensity-modulated radiation therapy or stereotactic ablative body radiotherapy
Source: Strahlenther Onkol. 2020 Jun 9;196(11):1018–33. doi: 10.1007/s00066-020-01637-5 (PMC7581573; doi:10.1007/s00066-020-01637-5)
Supplement: Supplementary file 1 — Supplementary Table 1: Full description of the patients recruited for this study [file 66_2020_1637_MOESM1_ESM.xlsx]

## Sheet: Arkusz1
Patient ID	Patient code (VIBRATO) - to be removed	Age	Pathology	T stage	PSA level (pretreatment) [ng/ml]	Risk group	ADT (pre and during RT)	Total dose	Number of fractions	Fraction dose	RT technique	Irradiated target	Volume irradiated at 5 Gy [ccm]	Volume irradiated at 10 Gy [ccm]	Volume irradiated at 20 Gy [ccm]	Volume irradiated at 30 Gy [ccm]	Overall treatment time	Sample B: dose	Sample B: days after 1st fraction	Sample C: dose	Sample C: days after last fraction	Sample D: days after last fraction	Maximum GI toxicity	Maximum GU toxicity	Clinical outcome
SABR-1	15_PC	68	Adenocarcinoma [Gleason (3+3)]	2a	8.78	low	no	36,25 Gy	5	7,25 Gy	CK	PG + SV	6338	3690	939	471	10	7,25 Gy	2	36,25 Gy	0	34	1	1	Biochemical and local recurrence 3 yrs. after RT, re-irradiated and alive
SABR-2	48_PC	68	Adenocarcinoma [Gleason (3+3)]	2a	10.69	intermediate	Leuprorelinum	36,25 Gy	5	7,25 Gy	CK	PG + SV	6002	3307	762	384	9	7,25 Gy	2	36,25 Gy	0	31	0	0	NED (3 yrs. after RT), alive
SABR-3	54_PC	75	Adenocarcinoma [Gleason (3+4)]	1c	4.70	intermediate	no	36,25 Gy	5	7,25 Gy	CK	PG + SV	7002	4553	1794	749	12	7,25 Gy	5	36,25 Gy	0	30	0	0	NED (3 yrs. after RT), alive
SABR-4	56_PC	68	Adenocarcinoma [Gleason (3+3)]	1c	6.21	low	no	36,25 Gy	5	7,25 Gy	CK	PG + SV	6065	3866	1292	693	12	7,25 Gy	3	36,25 Gy	0	38	1	0	NED (3 yrs. after RT), alive
IMRT-1	19_PC	63	Adenocarcinoma [Gleason (3+3)]	1c	30.33	high	Flutamid+Leuprorelinum	78 Gy	39	2,0 Gy	VMAT	PG + SV + RLN	16485	13404	7251	4048	53	10 Gy	7	78 Gy	2	37	1	1	NED (3 yrs. after RT), alive
IMRT-2	21_PC	79	Adenocarcinoma [Gleason (4+5)]	3a	15.28	high	Flutamid+Leuprorelinum	78 Gy	39	2,0 Gy	VMAT	PG + SV + RLN	16309	13818	8587	4534	57	10 Gy	7	78 Gy	0	31	2	0	Free of disease 3 months after RT, lost from control (died because of other causes)
IMRT-3	22_PC	72	Adenocarcinoma [Gleason (5+3)]	1c	9.79	high	Leuprorelinum	78 Gy	39	2,0 Gy	VMAT	PG + SV + RLN	16752	14323	8886	4433	57	10 Gy	7	78 Gy	0	31	1	0	NED (3 yrs. after RT), alive
IMRT-4	23_PC	83	Adenocarcinoma [Gleason (4+5)]	3a	7.01	high	Flutamid	78 Gy	39	2,0 Gy	VMAT	PG + SV + RLN	15865	13078	7770	4053	53	10 Gy	7	78 Gy	0	36	0	1	NED (3 yrs. after RT), alive
